# Supplementary material for: When Water Availability Is Low, Two Mediterranean Salvia Species Rely on Root Hydraulics
Source: Plants (Basel). 2021 Sep 13;10(9):1888. doi: 10.3390/plants10091888 (PMC8472023; doi:10.3390/plants10091888)
Supplement: Supplementary file 1 [file plants-10-01888-s001.zip]

Archive with 1 entries (1 files):
- plants-1339380-supplementary.pdf
